# Supplementary material for: Diversity of the Rysto gene conferring resistance to potato virus Y in wild relatives of potato
Source: BMC Plant Biol. 2024 May 8;24:375. doi: 10.1186/s12870-024-05089-2 (PMC11077776; doi:10.1186/s12870-024-05089-2)
Supplement: Supplementary file 2 — Additional file 2: Table S3. Detection of Rysto homologues in selected tuber-bearing Solanum species, Hyoscyamus niger, Physalis peruviana and results of PVY resistance test. [file 12870_2024_5089_MOESM2_ESM.xlsx]

## Sheet: Rysto detected
Table S3. Detection of Rysto homologues in selected tuber-bearing Solanum species, Hyoscyamus niger, Physalis peruviana and results of PVY resistance test
Controls	Accession (POL002)	Genotype	Fragments of Rysto			Complete coding sequence of Rysto			Barcoded PCR product			Detected Rysto-like sequences
			A	C	J	U	T	V	U	T	V	Rysto-like1	Rysto-like2	Rysto-like3	Rysto-like4	Rysto-like5	Rysto-like6	Rysto-like7	Rysto-like8	Rysto-like9	Rysto-like10	Rysto-like11	Rysto-like12	Rysto-like13	Rysto-like14	Rysto-like15	Rysto-like16	Rysto-like17	Rysto-like18	Rysto-like19	Rysto-like20	Rysto-like21	Rysto-like22	Rysto-like23	Rysto-like24	Rysto-like25	Rysto-like26	Rysto-like27	Rysto-like28	Rysto-like29	Rysto-like30	Rysto-like31	Rysto-like32	Rysto-like33	Rysto-like34	Rysto-like35	Rysto-like36	Rysto-like37	Rysto-like38
cv. Alicja	245221	1	1	1	1	1	0	1	1	0	1																			+							+				+
cv. Bzura	244181	1	1	1	1	1	0	1	1	0	0																										+
cv. Hinga	244490	1	1	1	1	1	0	1	2	0	0			+
cv. Irga	244515	1	0	0	0	0	0	0	0	0	0
cv. Irys	244519	1	0	0	0	0	0	0	0	0	0
cv. Nicola	244776	0	0	0	0	0	0	0	0	0	0
cv. Nimfy	244780	1	1	1	1	1	0	1	1	0	0			+
PW363	-	1	1	1	1	1	0	1	1	0	0																+
cv. Vineta	245168	1	0	0	0	0	0	0	0	0	0
cv. White Lady	245407	1	1	1	1	1	1	1	2	0	0																										+
Species	Accession (POL003)
S. aemulans	333119	17-28/1	1	1	1	0	1	0	NT	1	NT							+																						+								+
		17-28/2	1	1	0	0	1	0	NT	1	NT							+																						+								+
		17-28/3	1	1	1	0	1	0	NT	1	NT							+																						+								+
		17-28/4	1	1	1	0	1	0	NT	1	NT							+																						+								+
		17-28/5	1	1	1	0	1	0	NT	1	NT							+													+									+								+
		17-28/6	1	1	1	1	1	0	1	1	NT																													+
		17-28/7	1	1	1	0	1	0	NT	1	NT																												+										+
		17-28/8	1	1	1	0	1	0	NT	1	NT										+								+											+
		17-28/9	1	1	1	0	1	0	NT	1	NT							+																						+								+
		17-28/10	1	1	1	0	1	0	NT	1	NT							+																						+								+
		17-28/18	1	1	1	0	0	0	NT	NT	NT
S. antipoviczii	333099	17-24/1	1	1	1	0	0	0	NT	NT	NT
		17-24/2	1	1	1	NT	NT	1	NT	NT	1			+											+
		17-24/3	1	1	1	NT	NT	1	NT	NT	1			+											+
		17-24/4	1	1	1	NT	NT	1	NT	NT	1			+											+					+
		17-24/5	1	1	1	NT	NT	1	NT	NT	1			+											+
		17-24/6	1	1	1	0	0	0	NT	NT	NT
		17-24/7	1	1	1	NT	NT	1	NT	NT	1			+											+					+
		17-24/8	1	1	1	NT	NT	1	NT	NT	1			+											+					+
		17-24/9	1	1	1	NT	NT	1	NT	NT	1			+											+					+
		17-24/10	1	1	1	NT	NT	1	NT	NT	1			+											+					+
S. aracc-papa	333150	17-35/1	0	0	0	NT	NT	NT	NT	NT	NT
		17-35/2	0	0	0	NT	NT	NT	NT	NT	NT
		17-35/3	0	0	0	NT	NT	NT	NT	NT	NT
		17-35/4	0	0	0	NT	NT	NT	NT	NT	NT
		17-35/5	0	0	0	NT	NT	NT	NT	NT	NT
		17-35/6	0	0	0	NT	NT	NT	NT	NT	NT
		17-35/7	0	0	0	NT	NT	NT	NT	NT	NT
		17-35/8	0	1	0	0	1	0	NT	1	NT																											+							+		+
		17-35/9	0	0	0	NT	NT	NT	NT	NT	NT
		17-35/10	0	0	0	NT	NT	NT	NT	NT	NT
S. fendleri	333110	17-25/1	1	1	1	0	0	0	NT	NT	NT
		17-25/2	1	1	1	0	0	0	NT	NT	NT
		17-25/3	1	1	1	1	0	0	1	NT	NT				+
		17-25/4	1	1	1	1	0	0	1	NT	NT				+
		17-25/5	1	1	1	1	0	0	1	NT	NT				+
		17-25/6	1	1	1	0	0	0	NT	NT	NT
		17-25/7	1	1	1	0	0	0	NT	NT	NT
		17-25/8	1	1	1	0	0	0	NT	NT	NT
		17-25/9	1	1	1	1	0	0	1	NT	NT				+
		17-25/10	1	1	1	1	0	0	1	NT	NT				+
		17-25/14	1	1	1	0	0	0	NT	NT	NT
	333112	17-26/1	1	1	1	0	0	0	NT	NT	NT
		17-26/2	1	1	1	1	0	1	1	NT	1																													+		+
		17-26/3	1	1	1	0	0	1	NT	NT	1			+																										+		+
		17-26/4	1	1	1	0	0	0	NT	NT	NT
		17-26/5	1	1	1	1	0	0	1	NT	NT																													+		+
		17-26/6	1	1	1	0	0	0	NT	NT	NT
		17-26/7	1	1	1	0	0	0	NT	NT	NT
		17-26/8	1	1	1	1	0	0	1	NT	NT																															+
		17-26/9	1	1	1	1	0	0	1	NT	NT																													+
		17-26/10	1	1	1	0	0	0	NT	NT	NT
		17-26/17	1	1	1	0	1	0	NT	1	NT							+																						+		+						+
S. hougasii	333148	16-42/1	1	1	1	1	1	0	0	1	NT					+				+												+											+
		16-42/2	1	1	1	0	1	0	NT	1	NT					+				+
		16-42/5	1	1	1	0	1	0	NT	1	NT					+				+
		16-42/7	1	1	1	0	1	1	NT	1	1											+											+
		16-42/11	0	1	1	0	1	0	NT	1	NT									+												+											+
		16-42/17	0	1	1	1	0	0	0	NT	NT
		16-42/18	1	1	1	0	1	0	NT	1	NT					+																+
		16-42/20	1	1	1	0	1	0	NT	1	NT					+				+												+
		16-42/21	1	1	1	1	1	1	1	1	1						+					+											+			+
		16-42/22	0	1	1	0	0	0	NT	NT	NT
S. neoantipoviczii	333117	17-27/1	0	1	1	0	0	0	NT	NT	NT
		17-27/2	0	1	1	0	0	0	NT	NT	NT
		17-27/3	0	1	1	0	1	0	NT	1	NT									+						+		+																		+
		17-27/4	0	1	1	0	1	0	NT	1	NT									+	+					+		+																		+
		17-27/5	0	1	1	0	1	0	NT	1	NT
		17-27/6	0	1	1	0	1	0	NT	1	NT									+						+		+																		+
		17-27/7	1	1	1	0	1	0	NT	1	NT										+					+		+	+																	+
		17-27/8	1	1	1	0	1	0	NT	1	NT										+					+		+	+																	+
		17-27/9	1	1	1	0	1	0	NT	1	NT									+	+					+		+	+																	+
		17-27/10	0	1	1	0	0	0	NT	NT	NT
S. papita	333147	16-41/1	1	1	1	NT	NT	1	NT	NT	1		+
		16-41/4	1	1	1	NT	NT	1	NT	NT	1		+
		16-41/8	1	1	1	1	1	0	1	1	NT													+																				+
		16-41/9	1	1	1	1	1	0	0	0	NT
		16-41/10	1	1	1	NT	NT	1	NT	NT	1		+
		16-41/11	1	1	1	0	1	0	NT	1	NT									+												+											+	+
		16-41/12	1	1	1	NT	NT	1	NT	NT	1		+
		16-41/13	1	1	1	NT	NT	1	NT	NT	1		+
		16-41/18	1	1	1	NT	NT	1	NT	NT	1		+
		16-41/19	1	1	1	NT	NT	1	NT	NT	1		+
	333159	17-37/1	1	1	1	0	0	0	NT	NT	NT
		17-37/2	0	0	0	NT	NT	0	NT	NT	NT
		17-37/3	0	0	0	NT	NT	0	NT	NT	NT
		17-37/4	0	0	1	0	0	0	NT	NT	NT
		17-37/5	1	1	1	1	1	0	1	1	NT										+								+
		17-37/6	1	1	1	0	0	0	NT	NT	NT
		17-37/7	0	0	0	NT	NT	0	NT	NT	NT
		17-37/8	1	1	1	0	0	0	NT	NT	NT
		17-37/9	1	1	1	0	0	0	NT	NT	NT
		17-37/10	1	1	1	0	1	0	NT	1	NT
		17-37/12	0	0	0	NT	NT	0	NT	NT	NT
		17-37/27	0	0	0	NT	NT	0	NT	NT	NT
S. polytrichon	333108	16-36/1	0	1	1	NT	NT	1	NT	NT	1	+
		16-36/2	0	1	1	NT	NT	1	NT	NT	1	+
		16-36/4	0	1	1	NT	NT	1	NT	NT	1	+
		16-36/5	0	1	1	NT	NT	1	NT	NT	1
		16-36/7	0	1	1	NT	NT	1	NT	NT	1	+
		16-36/8	0	1	1	0	0	0	NT	NT	NT
		16-36/10	0	1	1	NT	NT	1	NT	NT	1	+
		16-36/11	0	1	1	NT	NT	1	NT	NT	1	+
		16-36/16	0	1	1	0	0	0	NT	NT	NT
		16-36/19	0	1	1	NT	NT	1	NT	NT	1	+
S. stoloniferum	333100	16-34/1	1	1	1	1	1	0	1	0	NT								+				+											+	+
		16-34/2	1	1	1	NT	NT	1	NT	NT	1						+		+
		16-34/4	1	1	1	NT	NT	1	NT	NT	1								+				+											+	+
		16-34/5	1	1	1	NT	NT	1	NT	NT	1								+
		16-34/7	1	1	1	NT	NT	1	NT	NT	1						+		+																	+
		16-34/8	1	1	1	NT	NT	1	NT	NT	1						+		+																	+
		16-34/10	1	1	1	1	1	0	1	1	NT								+
		16-34/11	1	1	1	NT	NT	1	NT	NT	1						+																			+
		16-34/13	1	1	1	NT	NT	1	NT	NT	1						+																			+
		16-34/16	1	1	1	NT	NT	1	NT	NT	1								+				+											+	+
S. verrucosum	333157	17-36/1	0	0	0	NT	NT	NT	NT	NT	NT
		17-36/2	0	0	0	NT	NT	NT	NT	NT	NT
		17-36/3	0	0	0	NT	NT	NT	NT	NT	NT
		17-36/4	0	0	0	NT	NT	NT	NT	NT	NT
		17-36/5	0	0	0	NT	NT	NT	NT	NT	NT
		17-36/6	0	0	0	NT	NT	NT	NT	NT	NT
		17-36/7	1	1	1	1	1	0	0	1	NT										+								+
		17-36/8	0	0	0	NT	NT	NT	NT	NT	NT
		17-36/9	0	0	0	NT	NT	NT	NT	NT	NT
		17-36/10	0	0	0	NT	NT	NT	NT	NT	NT
		17-36/12	0	0	0	NT	NT	NT	NT	NT	NT
		17-36/15	0	0	0	NT	NT	NT	NT	NT	NT
		17-36/23	0	0	0	NT	NT	NT	NT	NT	NT
In genotypes 17-27/5, 17-37/10 and 16-36/5 nucleotide sequence reading failed
In genotype 16-41/9 barcoded of PCR products was failed
For genotype 17-28/6 a poor quality barcode product was obtained (primer T), not sent for sequencing
Resistance of cvs Alicja, Nimfy, Nicola, Vineta and breeding line PW363 was not tested in this study, knowledge about resistance or susceptibility based on literature: Flis et al. 2005; Grech-Baran et al. 2020
POL002, POL003 accessions number in the National Centre for Plant Genetic Resources: Polish Genebank (IHAR-PIB, Radzików, Poland) and
"+" variant of the Rysto gene was sequenced
NT not tested
[truncated: 22 more columns]

## Sheet: Rysto not detected
Table S3. Detection of Rysto homologues in selected tuber-bearing Solanum species, Hyoscyamus niger, Physalis peruviana and results of PVY resistance test (continued)
Species	Accession (POL 003)	Genotype	Fragments of Rysto			Complete coding sequence of Rysto
			A	C	J	U	T	V
S. acaule	333155	16-44/1	0	0	0	NT	NT	NT
		16-44/2	0	0	0	NT	NT	NT
		16-44/4	0	0	0	NT	NT	NT
		16-44/5	0	0	0	NT	NT	NT
		16-44/6	0	0	0	NT	NT	NT
		16-44/7	0	0	0	NT	NT	NT
		16-44/8	0	0	0	NT	NT	NT
		16-44/9	0	0	0	NT	NT	NT
		16-44/15	0	0	0	NT	NT	NT
		16-44/16	0	0	0	NT	NT	NT
S. albicans	333125	17-30/1	0	0	0	NT	NT	NT
		17-30/2	0	0	0	NT	NT	NT
		17-30/3	0	0	0	NT	NT	NT
		17-30/4	0	0	0	NT	NT	NT
		17-30/5	0	0	0	NT	NT	NT
		17-30/6	0	0	0	NT	NT	NT
		17-30/7	0	0	0	NT	NT	NT
		17-30/8	0	0	0	NT	NT	NT
		17-30/9	0	0	0	NT	NT	NT
		17-30/10	0	0	0	NT	NT	NT
S. berthaultii	333129	16-40/1	0	0	0	NT	NT	NT
		16-40/2	0	0	0	NT	NT	NT
		16-40/6	0	0	0	NT	NT	NT
		16-40/8	0	0	0	NT	NT	NT
		16-40/10	0	0	0	NT	NT	NT
		16-40/12	0	0	0	NT	NT	NT
		16-40/13	0	0	0	NT	NT	NT
		16-40/14	0	0	0	NT	NT	NT
		16-40/17	0	0	0	NT	NT	NT
		16-40/18	0	0	0	NT	NT	NT
S. dolichostigma	333114	16-38/1	0	0	0	NT	NT	NT
		16-38/2	0	0	0	NT	NT	NT
		16-38/4	0	0	0	NT	NT	NT
		16-38/5	0	0	0	NT	NT	NT
		16-38/13	0	0	0	NT	NT	NT
		16-38/17	0	0	0	NT	NT	NT
		16-38/19	0	0	0	NT	NT	NT
		16-38/26	0	0	0	NT	NT	NT
		16-38/28	0	0	0	NT	NT	NT
		16-38/30	0	0	0	NT	NT	NT
S. famatinae	333139	17-32/1	0	0	0	NT	NT	NT
		17-32/2	0	0	0	NT	NT	NT
		17-32/3	0	0	0	NT	NT	NT
		17-32/4	0	0	0	NT	NT	NT
		17-32/5	0	0	0	NT	NT	NT
		17-32/6	0	0	0	NT	NT	NT
		17-32/7	0	0	0	NT	NT	NT
		17-32/8	0	0	0	NT	NT	NT
		17-32/9	0	0	0	NT	NT	NT
		17-32/10	0	0	0	NT	NT	NT
		17-32/15	0	0	0	NT	NT	NT
		17-32/29	0	0	0	NT	NT	NT
S. gibberulosum	333103	16-35/1	0	0	0	NT	NT	NT
		16-35/2	0	0	0	NT	NT	NT
		16-35/4	0	0	0	NT	NT	NT
		16-35/5	0	0	0	NT	NT	NT
		16-35/7	0	0	0	NT	NT	NT
		16-35/10	0	0	0	NT	NT	NT
		16-35/11	0	0	0	NT	NT	NT
		16-35/13	0	0	0	NT	NT	NT
		16-35/14	0	0	0	NT	NT	NT
		16-35/16	0	0	0	NT	NT	NT
S. guerreroense	333096	16-33/4	0	0	0	NT	NT	NT
		16-33/5	0	0	0	NT	NT	NT
		16-33/7	0	0	0	NT	NT	NT
		16-33/8	0	0	0	NT	NT	NT
		16-33/10	0	0	0	NT	NT	NT
		16-33/11	0	0	0	NT	NT	NT
		16-33/13	0	0	0	NT	NT	NT
		16-33/16	0	0	0	NT	NT	NT
		16-33/19	0	0	0	NT	NT	NT
		16-33/20	0	0	0	NT	NT	NT
S. kurtzianum	333121	17-29/1	0	0	0	NT	NT	NT
		17-29/2	0	0	0	NT	NT	NT
		17-29/3	0	0	0	NT	NT	NT
		17-29/4	0	0	0	NT	NT	NT
		17-29/5	0	0	0	NT	NT	NT
		17-29/6	0	0	0	NT	NT	NT
		17-29/7	0	0	0	NT	NT	NT
		17-29/8	0	0	0	NT	NT	NT
		17-29/9	0	0	0	NT	NT	NT
		17-29/10	0	0	0	NT	NT	NT
		17-29/13	0	0	0	NT	NT	NT
		17-29/20	0	0	0	NT	NT	NT
	333130	17-31/1	0	0	0	NT	NT	NT
S. leptophyes	333113	16-37/1	0	0	0	NT	NT	NT
		16-37/2	0	0	0	NT	NT	NT
		16-37/4	0	0	0	NT	NT	NT
		16-37/5	0	0	0	NT	NT	NT
		16-37/7	0	0	0	NT	NT	NT
		16-37/8	0	0	0	NT	NT	NT
		16-37/11	0	0	0	NT	NT	NT
		16-37/12	0	0	0	NT	NT	NT
		16-37/19	0	0	0	NT	NT	NT
		16-37/20	0	0	0	NT	NT	NT
S. microdontum	333149	17-34/1	0	0	0	NT	NT	NT
		17-34/2	0	0	0	NT	NT	NT
		17-34/3	0	0	0	NT	NT	NT
		17-34/4	0	0	0	NT	NT	NT
		17-34/5	0	0	0	NT	NT	NT
		17-34/6	0	0	0	NT	NT	NT
		17-34/7	0	0	0	NT	NT	NT
		17-34/8	0	0	0	NT	NT	NT
		17-34/9	0	0	0	NT	NT	NT
		17-34/10	0	0	0	NT	NT	NT
		17-34/13	0	0	0	NT	NT	NT
		17-34/19	0	0	0	NT	NT	NT
		17-34/25	0	0	0	NT	NT	NT
S. parodii	333069	16-31/1	0	0	0	NT	NT	NT
		16-31/2	0	0	0	NT	NT	NT
		16-31/3	0	0	0	NT	NT	NT
		16-31/4	0	0	0	NT	NT	NT
		16-31/5	0	0	0	NT	NT	NT
		16-31/7	0	0	0	NT	NT	NT
		16-31/8	0	0	0	NT	NT	NT
		16-31/9	0	0	0	NT	NT	NT
		16-31/11	0	0	0	NT	NT	NT
		16-31/16	0	0	0	NT	NT	NT
S. punae	333138	16-43/1	0	0	0	NT	NT	NT
		16-43/2	0	0	0	NT	NT	NT
		16-43/4	0	0	0	NT	NT	NT
		16-43/5	0	0	0	NT	NT	NT
		16-43/6	0	0	0	NT	NT	NT
		16-43/7	0	0	0	NT	NT	NT
		16-43/10	0	0	0	NT	NT	NT
		16-43/11	0	0	0	NT	NT	NT
		16-43/15	0	0	0	NT	NT	NT
		16-43/17	0	0	0	NT	NT	NT
S. ruiz-ceballosii	333074	16-32/1	0	0	0	NT	NT	NT
		16-32/2	0	0	0	NT	NT	NT
		16-32/3	0	0	0	NT	NT	NT
		16-32/4	0	0	0	NT	NT	NT
		16-32/11	0	0	0	NT	NT	NT
		16-32/12	0	0	0	NT	NT	NT
		16-32/16	0	0	0	NT	NT	NT
		16-32/18	0	0	0	NT	NT	NT
		16-32/20	0	0	0	NT	NT	NT
		16-32/23	0	0	0	NT	NT	NT
S. simplicifolium	333141	17-33/1	0	0	0	NT	NT	NT
		17-33/2	0	0	0	NT	NT	NT
		17-33/3	0	0	0	NT	NT	NT
		17-33/4	0	0	0	NT	NT	NT
		17-33/5	0	0	0	NT	NT	NT
		17-33/6	0	0	0	NT	NT	NT
		17-33/7	0	0	0	NT	NT	NT
		17-33/8	0	0	0	NT	NT	NT
		17-33/9	0	0	0	NT	NT	NT
		17-33/10	0	0	0	NT	NT	NT
		17-33/26	0	0	0	NT	NT	NT
		17-33/27	0	0	0	NT	NT	NT
S. sparsipilum	333124	16-39/2	0	0	0	NT	NT	NT
		16-39/6	0	0	0	NT	NT	NT
		16-39/7	0	0	0	NT	NT	NT
		16-39/8	0	0	0	NT	NT	NT
		16-39/11	0	0	0	NT	NT	NT
		16-39/15	0	0	0	NT	NT	NT
		16-39/17	0	0	0	NT	NT	NT
		16-39/18	0	0	0	NT	NT	NT
		16-39/19	0	0	0	NT	NT	NT
		16-39/20	0	0	0	NT	NT	NT
S. ujunense	333071	16-45/1	0	0	0	NT	NT	NT
		16-45/2	0	0	0	NT	NT	NT
		16-45/3	0	0	0	NT	NT	NT
		16-45/4	0	0	0	NT	NT	NT
		16-45/5	0	0	0	NT	NT	NT
		16-45/19	0	0	0	NT	NT	NT
		16-45/20	0	0	0	NT	NT	NT
		16-45/23	0	0	0	NT	NT	NT
		16-45/24	0	0	0	NT	NT	NT
		16-45/25	0	0	0	NT	NT	NT
NT not tested
POL003 accession number of in the National Centre for Plant Genetic Resources: Polish Genebank (IHAR-PIB, Radzików, Poland)

## Sheet: Rysto in H.niger P.peruviana
Table S3. Detection of Rysto homologues in selected tuber-bearing Solanum species, Hyoscyamus niger, Physalis peruviana and results of PVY resistance test (continued)
Species	Accession (IRN)	Clone	Fragments of Rysto						Complete coding sequence of Rysto			Resistance to PVY
			A	C	H	I	J	K	U	T	V	PVYNTN	PVYN-Wi	PVYO	PVYE	PVYZ-NTN
H. niger	TN-82-762	1	0	0	1	1	1	0	0	0	0	S	S	S	S	S
		2	0	0	1	1	1	0	0	0	0
		3	0	0	1	1	1	0	0	0	0
		4	0	0	1	1	1	0	0	0	0
		5	0	0	1	1	1	0	0	0	0
P. peruviana	TN-82-765	1	0	0	1	1	0	1	0	0	0	S	S	R	S	S
		2	0	0	1	1	0	1	0	0	0
		3	0	0	1	1	0	1	0	0	0
		4	0	0	1	1	0	1	0	0	0
Obtained shorter PCR product than expected (831 bp), for H. niger 650 bp and P. peruviana 500 bp for primer H
