# Supplementary material for: Diversity of the Rysto gene conferring resistance to potato virus Y in wild relatives of potato
Source: BMC Plant Biol. 2024 May 8;24:375. doi: 10.1186/s12870-024-05089-2 (PMC11077776; doi:10.1186/s12870-024-05089-2)
Supplement: Supplementary file 3 — Additional file 3: Table S5. Information about sequenced variants of the Rysto gene in wild potato species and resistant controls. [file 12870_2024_5089_MOESM3_ESM.xlsx]

## Sheet: 55 unique Rysto-like sequences
Table S5. Information about sequenced variants of the Rysto gene in wild potato species and resistant controls
Detected variants of the Rysto gene	Primer pair used to obtain the amplicon sequence	Length of the Rysto-like sequences from START to STOP codon (bp) (predicted to contain five exons and four introns by FGENSH)	Nucleotide identity (%) to the reference gene Rysto from START to STOP codon (MN393235.1, less abundant isoform with five exons and four introns)	Query coverage (%) to the reference gene (less abundant isoform with five exons and four intron)	NCBI GenBank accession number	Length of the predicted proteins (aa)
Rysto-like1	V	4758	93.11	100	PP061793	1256
Rysto-like2	V	4855	96.01	100	PP061794	1313
Rysto-like3	V/U	4761	99.92	100	PP061795	1258
Rysto-like4	U	4718	96.52	99	PP061796	1161
Rysto-like5	T	4740	93.72	99	PP061797	1214
Rysto-like6	V/U/T	4761	99.66	100	PP061798	1258
Rysto-like7	T	4382	91.41	86	PP061799	1138
Rysto-like8	V/U/T	4757	99.52	100	PP061800	1257
Rysto-like9	T	5209	91.18	94	PP061801	1142
Rysto-like10	T	4383	91.36	86	PP061802	1115
Rysto-like11	V/U/T	4763	99.77	100	PP061803	1258
Rysto-like12	V/U	4760	99.71	100	PP061804	1258
Rysto-like13	U	4740	94.78	100	PP061805	1259
Rysto-like14	V	4755	95.05	100	PP061806	1260
Rysto-like15	T	5251	92.95	95	PP061807	1235
Rysto-like16	U	4761	99.96	100	PP061808	1258
Rysto-like17	T	5886	90.31	93	PP061809	1120
Rysto-like18	U/T	4740	94.76	100	PP061810	1259
Rysto-like19	V	4760	93.69	100	PP061811	1256
Rysto-like20	T	4383	91.41	86	PP061812	1206
Rysto-like21	T	5184	92.06	94	PP061813	1142
Rysto-like22	T	4742	94.37	99	PP061814	1221
Rysto-like23	V/U	4761	99.69	100	PP061815	1258
Rysto-like24	V/U	4761	99.69	100	PP061816	1258
Rysto-like25	V/U/T	4760	93.67	100	PP061817	1256
Rysto-like26	V/U	4761	99.98	100	PP061818	1258
Rysto-like27	T	5283	90.24	78	PP061819	932
Rysto-like28	T	4755	93.1	99	PP061820	1220
Rysto-like29	V/U/T	4735	94.7	100	PP061821	1188
Rysto-like30	V	4755	95.08	100	PP061822	1260
Rysto-like31	V/T	4742	94.68	100	PP061823	1259
Rysto-like32	T	5931	90.27	91	PP061824	1203
Rysto-like33	T	4374	91.41	86	PP061825	1203
Rysto-like34	T	4511	91.94	88	PP061826	1235
Rysto-like35	T	5887	90.18	91	PP061827	1220
Rysto-like36	T	5142	91.64	90	PP061828	1231
Rysto-like37	T	5926	89.98	91	PP061829	1215
Rysto-like38	T	4931	96	99	PP061830	1277
Rysto-like39	T	4737	94.76	99	PP061831	1223
Rysto-like40	T	4496	90.61	86	PP061832	1128
Rysto-like41	T	4449	91.41	88	PP061833	1227
Rysto-like42	V/T	4760	93.71	100	PP061834	1256
Rysto-like43	V	4740	92.62	100	PP061835	1248
Rysto-like44	T	5055	90.95	90	PP061836	1190
Rysto-like45	T	4449	91.36	88	PP061837	1136
Rysto-like46	T	5009	94.26	87	PP061838	1192
Rysto-like47	T	5937	90.22	91	PP061839	1235
Rysto-like48	V	4759	99.64	100	PP061840	1258
Rysto-like49	U	4758	99.58	100	PP061841	1257
Rysto-like50	T	5277	89.87	95	PP061842	1235
Rysto-like51	T	5254	93.06	95	PP061843	1235
Rysto-like52	T	5927	89.98	91	PP061844	1231
Rysto-like53	T	5928	89.98	91	PP061845	1231
Rysto-like54	V	4760	93.56	100	PP061846	1256
Rysto-like55	T	4755	93.12	99	PP061847	1220
