# Supplementary material for: Diversity of the Rysto gene conferring resistance to potato virus Y in wild relatives of potato
Source: BMC Plant Biol. 2024 May 8;24:375. doi: 10.1186/s12870-024-05089-2 (PMC11077776; doi:10.1186/s12870-024-05089-2)
Supplement: Supplementary file 4 — Additional file 4: Table S6. Comparison of protein sequences of the obtained variants of the Rysto protein (identity %). [file 12870_2024_5089_MOESM4_ESM.xlsx]

## Sheet: Sheet1
Table S6. Comparison of protein sequences of the obtained variants of the Rysto protein (identity %)
	QEL52752.1
QEL52752.1	x	Rysto-like1
Rysto-like1	86.51	x	Rysto-like2
Rysto-like2	72.76	97.5318	x	Rysto-like3
Rysto-like3	99.92	85.9076	86.8045	x	Rysto-like4
Rysto-like4	78.24	89.0612	89.4057	86.9078	x	Rysto-like5
Rysto-like5	87.58	89.84	89.92	87.44	92.5065	x	Rysto-like6
Rysto-like6	99.36	85.828	86.725	99.2846	86.7356	87.2	x	Rysto-like7
Rysto-like7	75.74	81.2116	80.8604	80.4214	69.3591	80.2458	80.4214	x	Rysto-like8
Rysto-like8	99.05	85.9873	86.8735	98.8067	86.391	86.16	98.2498	80.158	x	Rysto-like9
Rysto-like9	79.86	80.1226	80.2102	81.4361	60.5954	80.7356	81.2609	58.9113	81.3485	x	Rysto-like10
Rysto-like10	73.61	74.9104	74.9104	79.3011	66.3082	74.1039	79.3011	99.1039	79.0323	54.3011	x	Rysto-like11
Rysto-like11	99.682	85.7484	86.4865	99.6025	86.7356	87.36	99.0461	80.2458	98.7271	81.3485	79.1219	x	Rysto-like12
Rysto-like12	99.3641	85.828	86.725	99.2846	86.7356	87.2	100	80.4214	98.2498	81.2609	79.3011	99.0461	x	Rysto-like13
Rysto-like13	89.76	87.1019	87.3709	89.1097	86.7356	89.44	89.0302	79.7191	89.3397	80.3853	78.5842	89.0302	89.0302	x	Rysto-like14
Rysto-like14	90	86.9427	87.3016	89.7456	87.8553	89.2	89.5072	79.7191	89.8966	80.5604	78.5842	89.5072	89.5072	95.7903	x	Rysto-like15
Rysto-like15	83.74	84.8706	85.0324	83.1715	84.6684	86.246	83.0906	78.4899	82.6052	78.1086	72.4014	82.767	83.0906	83.8188	84.0615	x	Rysto-like16
Rysto-like16	100	85.828	86.725	99.9205	86.8217	87.36	99.3641	80.3336	98.8862	81.3485	79.2115	99.682	99.3641	89.1892	89.6661	83.0906	x	Rysto-like17
Rysto-like17	81.35	79.5718	80.4639	83.6753	66.6369	80.5531	83.4969	70.0268	84.0321	70.6512	62.9032	83.2293	83.4969	82.694	82.6048	80.0178	83.5861	x	Rysto-like18
Rysto-like18	89.65	87.0223	87.2915	89.0302	86.6494	89.36	88.9507	79.6313	89.2601	80.2977	78.4946	88.9507	88.9507	99.9206	95.7109	83.8997	89.1097	82.7832	x	Rysto-like19
Rysto-like19	87.47	89.3312	89.8089	86.465	92.1619	96.32	86.3057	80.2458	85.9873	80.2102	73.9247	86.3854	86.3057	88.2166	88.2962	85.7605	86.3854	81.1775	88.1369	x	Rysto-like20
Rysto-like20	79.93	80.4312	80.2653	79.9337	70.0258	79.8507	79.9337	99.6488	79.6849	62.9597	98.7455	79.7678	79.9337	79.3532	79.3532	78.0265	79.8507	74.3087	79.2703	79.9337	x	Rysto-like21
Rysto-like21	79.86	80.1226	80.2102	81.4361	60.683	80.7356	81.2609	58.9113	81.3485	99.8249	54.3011	81.3485	81.2609	80.3853	80.5604	78.1086	81.3485	70.562	80.2977	80.2102	62.9597	x	Rysto-like22
Rysto-like22	88.89	86.3854	87.3508	88.0668	85.4436	89.28	87.9077	79.6313	87.9077	80.2102	78.4946	87.6691	87.9077	92.8401	92.8401	83.9806	87.9873	82.8724	92.7605	90.6051	79.1045	80.2102	x	Rysto-like23
Rysto-like23	99.28	85.828	86.6455	99.2051	86.6494	87.12	99.9205	80.4214	98.1702	81.1734	79.3011	98.9666	99.9205	88.9507	89.4277	83.0097	99.2846	83.4077	88.8712	86.2261	79.8507	81.1734	87.8282	x	Rysto-like24
Rysto-like24	99.3641	85.828	86.725	99.2846	86.7356	87.2	100	80.4214	98.2498	81.2609	79.3011	99.0461	100	89.0302	89.5072	83.0906	99.3641	83.4969	88.9507	86.3057	79.9337	81.2609	87.9077	99.9205	x	Rysto-like25
Rysto-like25	87.55	89.4108	89.8885	86.5446	92.1619	96.32	86.3854	80.3336	86.0669	80.2977	74.1039	86.465	86.3854	88.3758	88.4554	85.8414	86.465	81.2667	88.2962	99.6815	80.0166	80.2977	90.6847	86.3057	86.3854	x	Rysto-like26
Rysto-like26	100	85.828	86.725	99.9205	86.8217	87.36	99.3641	80.3336	98.8862	81.3485	79.2115	99.682	99.3641	89.1892	89.6661	83.0906	100	83.5861	89.1097	86.3854	79.8507	81.3485	87.9873	99.2846	99.3641	86.465	x	Rysto-like27
Rysto-like27	79.47	76.7269	76.6206	76.4081	64.7184	74.814	76.4081	65.356	76.0893	70.3507	65.356	76.4081	76.4081	76.3018	75.3454	73.8576	76.4081	59.0861	76.4081	70.2444	70.5632	70.3507	74.9203	76.4081	76.4081	76.4081	75.5579	x	Rysto-like28
Rysto-like28	86.11	100	97.5318	85.9076	89.0612	89.84	85.828	81.2116	85.9873	80.1226	74.9104	85.7484	85.828	87.1019	86.9427	84.8706	85.828	79.5718	87.0223	89.3312	80.4312	80.1226	86.3854	85.828	85.828	85.828	89.4108	76.7269	x	Rysto-like29
Rysto-like29	83.73	86.1111	86.6162	88.6364	82.1705	88.3838	88.468	74.1001	88.8047	73.38	67.5627	88.5522	88.468	99.7475	95.7912	81.229	88.7205	77.2525	99.6633	87.5421	75.1684	73.38	92.4242	88.3838	88.468	88.7205	87.6263	67.0563	87.0223	x	Rysto-like30
Rysto-like30	90.08	87.0223	87.381	89.8251	87.9414	89.28	89.5866	79.8068	89.9761	80.5604	78.6738	89.5866	89.5866	95.8697	99.9206	84.1424	89.7456	82.5156	95.7903	88.3758	79.4362	80.5604	92.9196	89.5072	89.5866	89.7456	88.535	75.3454	86.3854	96.1279	x	Rysto-like31
Rysto-like31	89.93	86.3854	86.8944	88.8712	86.8217	88.72	88.7917	81.1238	89.2601	79.6848	80.0179	88.7917	88.7917	96.1875	94.9166	83.4951	88.9507	83.3185	96.108	87.5	80.6799	79.6848	91.6468	88.7122	88.7917	88.9507	87.6592	75.983	77.3899	81.0606	94.996	x	Rysto-like32
Rysto-like32	83.04	77.3899	82.5436	84.5387	78.0362	79.8836	84.4555	71.2906	85.1205	76.7075	70.0717	84.123	84.4555	84.4555	84.4555	84.788	84.4555	91.1686	84.5387	78.803	75.8105	76.62	85.0374	84.3724	84.4555	84.4555	78.8861	70.0319	80.897	75.5892	84.3724	85.2037	x	Rysto-like33
Rysto-like33	80.15	80.897	81.2292	80.4817	70.0258	80.3156	80.4817	99.561	80.2326	74.9562	98.6559	80.3156	80.4817	79.9003	79.9003	78.4884	80.3987	74.6655	79.8173	80.3987	99.4186	74.9562	79.6512	80.3987	80.4817	80.3987	80.4817	70.9883	79.7707	74.7475	79.9834	81.2292	76.0599	x	Rysto-like34
Rysto-like34	78.93	79.7707	79.7707	79.7707	72.093	80.0164	79.6069	63.9157	79.8526	83.9755	63.0824	79.6069	79.6069	79.1974	79.2793	77.3956	79.6888	61.5522	79.2793	79.6069	76.3682	83.9755	79.1974	79.6069	79.6069	79.6888	79.6888	77.2582	81.2955	82.1549	79.2793	78.706	76.3924	76.8272	x	Rysto-like35
Rysto-like35	84.73	81.2955	82.1053	84.0486	79.4143	82.0243	83.8866	77.8753	84.6154	78.634	76.7921	83.6437	83.8866	83.9676	83.8866	84.0486	83.9676	94.6476	84.0486	82.6721	77.529	78.5464	84.2105	83.8057	83.8866	83.9676	82.753	69.5005	80.1809	75.9259	83.8057	84.6964	99.2519	77.907	77.1499	x	Rysto-like36
Rysto-like36	78.04	80.1809	80.2632	79.6875	68.6477	79.4408	79.523	75.417	79.4408	78.634	69.086	79.523	79.523	79.1941	79.0296	77.3849	79.6053	74.2194	79.1118	79.1118	75.3731	78.5464	78.7829	79.4408	79.523	79.6053	79.1941	78.2147	81.0877	82.3232	79.0296	78.8651	74.7298	75.8306	77.8783	76.1513	x	Rysto-like37
Rysto-like37	84.3	81.0877	82.1429	83.6851	79.4143	81.737	83.6039	77.6119	84.0909	75.1313	76.4337	83.2792	83.6039	83.6851	83.8474	83.2792	83.6039	93.0419	83.7662	82.4675	77.0315	77.8459	84.4156	83.5227	83.6039	83.6039	82.5487	72.2635	97.5318	86.6162	83.7662	84.5779	95.345	77.4917	76.6585	95.6981	76.0691	x	Rysto-like38
Rysto-like38	72.01	97.5318	100	86.8045	89.4057	89.92	86.725	80.8604	86.8735	80.2102	74.9104	86.4865	86.725	87.3709	87.3016	85.0324	86.725	80.4639	87.2915	89.8089	80.2653	80.2102	87.3508	86.6455	86.725	86.725	89.8885	76.6206	87.1019	99.5791	87.381	86.8944	82.5436	81.2292	79.7707	82.1053	80.2632	82.1429	x	Rysto-like39
Rysto-like39	89.62	87.1019	87.3709	89.1097	86.7356	89.6	89.0302	79.7191	89.3397	80.3853	78.5842	89.0302	89.0302	99.8411	95.7903	83.8188	89.1892	82.694	99.7617	88.2166	79.3532	80.3853	92.8401	88.9507	89.0302	89.1892	88.3758	76.0893	78.7422	71.9221	95.8697	96.1875	84.4555	79.9003	79.1974	83.9676	79.1941	83.6851	87.3709	x	Rysto-like40
Rysto-like40	65.93	78.7422	78.8308	79.5394	66.6962	79.4508	79.2737	73.5164	79.3623	76.5279	66.8459	79.3623	79.2737	79.008	79.1851	77.7679	79.4508	70.8296	79.0965	79.3623	72.3649	76.5279	78.7422	79.2737	79.2737	79.4508	79.3623	66.7375	79.9674	76.1785	79.1851	78.2108	69.1763	78.388	90.0797	77.1479	76.7936	76.8822	78.8308	79.008	x	Rysto-like41
Rysto-like41	79.55	79.9674	79.886	79.316	70.1981	79.3974	79.316	99.7366	79.316	62.9597	98.8351	79.1531	79.316	78.9088	78.7459	76.9544	79.2345	74.9331	78.8274	79.5603	100	62.9597	78.9902	79.2345	79.316	79.2345	79.6417	70.7758	89.2516	87.4579	78.8274	80.2932	76.3092	99.5017	76.4947	76.6287	75.7401	76.2215	79.886	78.9088	72.4535	x	Rysto-like42
Rysto-like42	87.55	89.2516	89.8885	86.5446	92.1619	96.24	86.3854	80.158	85.9076	80.1226	73.9247	86.3057	86.3854	88.1369	88.2166	85.8414	86.465	81.3559	88.0573	99.7611	79.8507	80.1226	90.6847	86.3057	86.3854	86.465	99.6019	75.1328	87.7404	83.67	88.2962	87.4204	78.8861	80.3156	79.525	82.753	79.0296	82.5487	89.8885	88.1369	79.2737	79.4788	x	Rysto-like43
Rysto-like43	84.46	87.7404	88.9423	83.3333	86.7356	87.3397	83.4135	71.7296	83.0128	72.4168	65.3226	83.0128	83.4135	84.0545	83.734	84.1424	83.2532	74.1302	83.9744	87.5	71.393	72.3292	83.8141	83.3333	83.4135	83.2532	87.5801	65.356	75.3149	71.8855	83.8141	85.1763	81.0474	73.6711	72.8911	77.4899	76.727	80.8442	88.9423	84.0545	72.7192	71.3355	87.5801	x	Rysto-like44
Rysto-like44	73.85	75.3149	75.1469	76.7422	67.7003	77.162	76.3224	67.5154	76.7422	76.2697	54.3011	76.5743	76.3224	75.7347	76.9941	74.7271	76.6583	71.6325	76.9102	75.8186	68.8497	76.2697	76.9941	76.2385	76.3224	76.6583	75.9026	68.2253	74.4943	66.3149	76.9941	76.8262	68.4299	72.628	82.1998	74.895	76.3224	72.0403	75.1469	75.7347	78.2994	69.7733	75.7347	70.0252	x	Rysto-like45
Rysto-like45	73.42	74.4943	74.5822	78.628	65.7872	73.7027	78.628	97.2735	78.628	53.2982	100	78.4521	78.628	78.1003	77.9244	71.3281	78.54	63.1579	78.0123	73.6148	96.9217	53.2982	78.3641	78.628	78.628	78.54	73.7907	65.4623	79.2959	73.9057	78.0123	79.5954	68.7775	96.8338	62.0053	75.9015	68.7775	75.5497	74.5822	78.1003	66.0762	98.8566	73.6148	65.3474	53.2982	x	Rysto-like46
Rysto-like46	76.07	79.2959	78.3738	79.4635	70.3704	78.8768	79.0444	73.4855	79.5474	79.6848	68.5484	79.2959	79.0444	78.7091	79.2959	76.865	79.3797	73.149	78.6253	78.5415	74.4342	79.6848	79.1282	78.9606	79.0444	79.3797	78.6253	69.3943	81.2955	82.3232	79.2959	78.7091	75.2724	74.6857	81.3076	77.0327	77.9547	76.6974	78.3738	78.7091	79.5394	75.4401	78.4577	73.2607	90.2603	68.2498	x	Rysto-like47
Rysto-like47	84.73	81.2955	82.1053	84.0486	79.4143	82.0243	83.8866	77.6997	84.6154	78.5464	76.6129	83.6437	83.8866	84.0486	83.8866	84.1296	83.9676	94.2908	84.1296	82.6721	77.4461	78.4588	84.2105	83.8057	83.8866	83.9676	82.753	69.5005	85.828	88.6364	83.8057	84.6964	99.5844	77.8239	77.2318	99.5142	76.0691	95.5357	82.1053	84.0486	77.2365	76.5472	82.753	77.4899	74.7271	75.7256	76.9489	x	Rysto-like48
Rysto-like48	99.3641	85.828	86.6455	99.2846	86.4772	87.04	99.2051	80.3336	99.0453	81.1734	79.2115	99.2051	99.2051	89.1892	89.6661	82.9288	99.3641	83.2293	89.1097	86.3057	79.8507	81.1734	87.7486	99.1256	99.2051	99.3641	86.3854	76.1955	85.9873	88.6364	89.7456	89.1097	84.4555	80.3987	79.6888	83.8866	79.6875	83.4416	86.6455	89.1892	79.4508	79.2345	86.2261	83.1731	76.4903	78.54	79.2959	83.8866	x
Rysto-like49	99.05	85.9873	86.9531	98.8067	86.6494	86.32	99.0453	80.2458	99.2045	81.4361	79.1219	98.568	99.0453	89.1806	89.7375	82.767	98.8862	84.2997	89.101	85.9873	79.7678	81.4361	88.0668	98.9658	99.0453	98.8862	86.0669	76.3018	85.0324	82.0707	89.817	88.9419	85.1205	80.3156	79.7707	84.6154	79.2763	84.2532	86.9531	89.1806	79.1851	79.3974	86.0669	83.2532	76.5743	78.7159	79.2959	84.6154	98.2498
Rysto-like50	84.3	85.0324	85.1942	83.7379	85.0129	86.5696	83.657	78.6655	83.1715	78.3713	72.5806	83.3333	83.657	84.6278	84.8706	99.1909	83.657	80.1963	84.7087	86.0032	78.1924	78.3713	84.6278	83.5761	83.657	83.657	86.0841	74.0701	85.0324	82.0707	84.9515	84.3042	84.8712	78.6545	77.6413	84.1296	77.4671	83.1981	85.1942	84.6278	77.9451	77.1173	86.0841	84.3042	74.979	71.504	77.1165	84.2105	83.4951
Rysto-like51	84.3	85.0324	85.1942	83.7379	85.0129	86.5696	83.657	78.6655	83.1715	78.3713	72.5806	83.3333	83.657	84.6278	84.8706	99.1909	83.657	80.1963	84.7087	86.0032	78.1924	78.3713	84.6278	83.5761	83.657	83.657	86.0841	74.0701	81.0723	82.2391	84.9515	84.3042	84.8712	78.6545	77.6413	84.1296	77.4671	83.1981	85.1942	84.6278	77.9451	77.1173	86.0841	84.3042	74.979	71.504	77.1165	84.2105	83.4951
Rysto-like52	84.33	81.0723	82.1284	83.6718	79.3282	81.7222	83.5906	77.5241	84.078	75.1313	76.3441	83.2656	83.5906	83.6718	83.8343	83.2656	83.5906	92.9527	83.753	82.4533	77.0315	77.8459	84.4029	83.5093	83.5906	83.5906	82.5345	72.1573	81.0723	82.2391	83.753	84.5654	95.345	77.4086	76.5766	95.7758	75.9868	100	82.1284	83.6718	76.7936	76.1401	82.5345	80.8286	71.9563	75.4617	76.6136	95.6133	83.4281
Rysto-like53	84.33	81.0723	82.1284	83.6718	79.3282	81.7222	83.5906	77.5241	84.078	75.1313	76.3441	83.2656	83.5906	83.6718	83.8343	83.2656	83.5906	92.9527	83.753	82.4533	77.0315	77.8459	84.4029	83.5093	83.5906	83.5906	82.5345	72.1573	89.4108	87.7104	83.753	84.5654	95.345	77.4086	76.5766	95.7758	75.9868	100	82.1284	83.6718	76.7936	76.1401	82.5345	80.8286	71.9563	75.4617	76.6136	95.6133	83.4281
Rysto-like54	87.55	89.4108	89.8885	86.5446	92.1619	96.32	86.3854	80.3336	86.0669	80.2977	74.0143	86.465	86.3854	88.3758	88.4554	85.8414	86.465	81.2667	88.2962	99.8408	80.0166	80.2977	90.6847	86.3057	86.3854	86.465	99.8408	75.4516	99.8408	86.2795	88.535	87.6592	78.8861	80.4817	79.6888	82.753	79.1941	82.5487	89.8885	88.3758	79.3623	79.6417	99.7611	87.5801	75.9026	73.7027	78.6253	82.753	86.3854
Rysto-like55	86.11	99.8408	97.6911	85.9076	89.0612	89.84	85.828	81.2116	86.1465	80.1226	74.9104	85.7484	85.828	87.2611	87.1019	84.8706	85.828	79.3934	87.1815	89.3312	80.4312	80.1226	86.5446	85.828	85.828	85.828	89.4108	76.5143	86.1111	95.8754	87.1815	86.5446	77.2236	80.897	79.7707	81.1336	80.0987	80.9253	97.6911	87.2611	78.7422	79.9674	89.2516	87.9006	75.3149	74.4943	79.2959	81.1336	85.9873
[truncated: 7 more columns]
